# Supplementary material for: A lymphatic-absorbed multi-targeted kinase inhibitor for myelofibrosis therapy
Source: Nat Commun. 2022 Aug 17;13:4730. doi: 10.1038/s41467-022-32486-8 (PMC9386018; doi:10.1038/s41467-022-32486-8)
Supplement: Supplementary file 3 — Source Data [file 41467_2022_32486_MOESM3_ESM.xlsx]

## Sheet: Fig. 1b
Figure 1b
Kinome assay analysis (2.5 μM LP-182)
			% Inhibition		Avg.
Kinase	Assay	[ATP] (μM)	Point 1	Point 2	% Inhibition
PI4K2A (PI4K2 alpha)	Activity	Km app	-61.4949	-63.1843	-62.3396
SPHK2	Activity	10	-38.684	-38.275	-38.4795
CAMK4 (CaMKIV)	Activity	Km app	-30.554	-33.928	-32.241
MYLK2 (skMLCK)	Activity	Km app	-15.7162	-21.7436	-18.7299
LRRK2 R1441C	Activity	Km app	-17.7431	-19.6742	-18.7086
MAP4K2 (GCK)	Activity	Km app	-21.23	-15.9917	-18.6108
CDK6/cyclin D1	Activity	10	-16.1372	-13.3931	-14.7652
PI4K2B (PI4K2 beta)	Activity	Km app	-14.8527	-14.0282	-14.4404
SPHK1	Activity	Km app	-15.2674	-8.774	-12.0207
LRRK2 FL	Activity	Km app	-8.8649	-14.6206	-11.7428
CDK7/cyclin H/MNAT1	Activity	Km app	-9.5796	-9.826	-9.7028
LRRK2 G2019S	Activity	Km app	1.0182	-19.9309	-9.4564
LRRK2 I2020T	Activity	Km app	-9.2853	-5.2081	-7.2467
ERBB2 (HER2)	Activity	Km app	-3.3017	-9.2063	-6.254
PKN1 (PRK1)	Activity	Km app	1.9177	-12.1652	-5.1238
LRRK2	Activity	Km app	-8.2777	-1.4374	-4.8576
CDK4/cyclin D3	Activity	10	-3.1366	-5.4693	-4.303
CDK4/cyclin D1	Activity	10	-4.8673	-3.7184	-4.2928
CAMK1 (CaMK1)	Activity	10	-3.3986	-4.3991	-3.8988
MAPK14 (p38 alpha) Direct	Activity	Km app	0.44	-7.3179	-3.439
KIT T670I	Activity	Km app	4.2283	-10.1421	-2.9569
CHEK1 (CHK1)	Activity	Km app	1.7552	-6.4436	-2.3442
RPS6KB1 (p70S6K)	Activity	Km app	-2.6768	-1.0609	-1.8688
NEK9	Activity	Km app	-2.0046	-1.5727	-1.7886
PAK6	Activity	Km app	-0.652	-2.5197	-1.5858
RET V804E	Activity	Km app	-2.2783	-0.8721	-1.5752
PTK2 (FAK)	Activity	Km app	-5.3176	2.2205	-1.5485
NUAK1 (ARK5)	Activity	Km app	7.8554	-10.1288	-1.1367
STK3 (MST2)	Activity	Km app	-0.0346	-1.5459	-0.7902
ADRBK2 (GRK3)	Activity	Km app	0.1059	-1.5318	-0.713
DYRK1B	Activity	Km app	-0.3408	-0.0735	-0.2072
PEAK1	Activity	Km app	5.4641	-5.8511	-0.1935
TBK1	Activity	Km app	-3.723	4.208	0.2425
TNK1	Activity	Km app	0.8672	-0.3171	0.275
CDC42 BPB (MRCKB)	Activity	Km app	2.6036	-1.9756	0.314
ROCK1	Activity	Km app	-0.2925	0.9898	0.3486
CSK	Activity	Km app	-0.9258	1.6327	0.3535
FGFR3	Activity	Km app	0.1703	0.6147	0.3925
DYRK4	Activity	Km app	-1.5197	3.0221	0.7512
ROCK2	Activity	Km app	0.5775	0.9916	0.7846
PDK1 Direct	Activity	Km app	-2.4383	4.1138	0.8378
LTK (TYK1)	Activity	Km app	3.4643	-1.6388	0.9128
CSNK2A1 (CK2 alpha 1)	Activity	Km app	-0.1522	2.2656	1.0567
PAK2 (PAK65)	Activity	Km app	3.2218	-0.8728	1.1745
SRC N1	Activity	Km app	1.673	0.9093	1.2912
LYN A	Activity	Km app	2.8732	-0.2744	1.2994
SRPK2	Activity	Km app	0.8603	1.9704	1.4153
CHEK2 (CHK2)	Activity	Km app	0.5173	2.4892	1.5032
CAMK1G (CAMKI gamma)	Activity	Km app	1.7384	1.8188	1.7786
ERBB4 (HER4)	Activity	Km app	3.1388	0.5143	1.8266
MAPK9 (JNK2)	Activity	100	2.2201	1.491	1.8556
ABL1 F317I	Activity	Km app	0.7506	3.1995	1.975
PRKG1	Activity	Km app	0.9977	3.2289	2.1133
NIM1K	Activity	Km app	3.806	0.507	2.1565
CDK2/cyclin A	Activity	Km app	2.9807	1.4021	2.1914
CAMK1D (CaMKI delta)	Activity	Km app	-2.0189	6.4093	2.1952
FGFR3 V555M	Activity	Km app	2.0262	2.62	2.3231
RPS6KB2 (p70S6Kb)	Activity	Km app	5.5637	-0.8132	2.3752
EGFR (ErbB1)	Activity	Km app	2.6148	2.1658	2.3903
DYRK1A	Activity	Km app	1.9925	3.155	2.5738
IGF1R	Activity	Km app	1.7335	3.5517	2.6426
EGFR (ErbB1) T790M	Activity	Km app	3.8952	1.4403	2.6678
PRKD1 (PKC mu)	Activity	Km app	1.9991	3.3565	2.6778
ADRBK1 (GRK2)	Activity	Km app	2.6817	2.7513	2.7165
PIM2	Activity	Km app	3.2423	2.2089	2.7256
EEF2K	Activity	Km app	3.3822	2.1639	2.773
CDK5/p25	Activity	Km app	2.9975	2.6467	2.8221
CDC42 BPA (MRCKA)	Activity	Km app	4.5191	1.1472	2.8332
BLK	Activity	Km app	3.5484	2.3113	2.9298
DCAMKL2 (DCK2)	Activity	Km app	7.1484	-1.1808	2.9838
SRPK1	Activity	Km app	7.1476	-1.0374	3.0551
MAPKAPK3	Activity	Km app	0.9349	5.3172	3.126
MAP3K9 (MLK1)	Activity	Km app	4.6272	1.6671	3.1472
PIP4K2A	Activity	10	0.6322	5.677	3.1546
EGFR (ErbB1) C797S	Activity	Km app	1.516	4.8298	3.1729
PLK1	Activity	Km app	3.1253	3.3331	3.2292
JAK2 JH1 JH2 V617F	Activity	Km app	5.811	0.6536	3.2323
PTK6 (Brk)	Activity	Km app	4.6511	1.878	3.2646
FGFR2	Activity	Km app	3.4665	3.0928	3.2796
FGFR2 N549H	Activity	Km app	2.5706	4.0019	3.2862
CDC42 BPG (MRCKG)	Activity	Km app	3.678	3.2061	3.442
SNF1LK2	Activity	Km app	2.652	4.2719	3.462
HIPK3 (YAK1)	Activity	Km app	4.1075	2.9231	3.5153
ITK	Activity	Km app	2.2562	5.164	3.7101
JAK2	Activity	Km app	5.2874	2.2069	3.7472
ABL1 T315I	Activity	Km app	3.7072	3.824	3.7656
CLK2	Activity	Km app	3.7299	4.2251	3.9775
PRKCG (PKC gamma)	Activity	Km app	8.1563	-0.1524	4.002
PAK7 (KIAA1264)	Activity	Km app	5.1258	2.8842	4.005
LRRK2 G2019S FL	Activity	Km app	11.3095	-3.1604	4.0746
PDGFRA D842V	Activity	Km app	3.1707	5.1143	4.1425
FRK (PTK5)	Activity	Km app	4.6175	3.6957	4.1566
DCAMKL1 (DCLK1)	Activity	Km app	1.7717	6.5747	4.1732
CAMK2A (CaMKII alpha)	Activity	Km app	5.6599	2.7223	4.1911
JAK1	Activity	Km app	6.9047	1.6749	4.2898
CSNK2A2 (CK2 alpha 2)	Activity	Km app	2.9098	5.7126	4.3112
SGKL (SGK3)	Activity	Km app	4.2413	4.5813	4.4113
MKNK1 (MNK1)	Activity	Km app	5.7201	3.2414	4.4808
FLT1 (VEGFR1)	Activity	Km app	4.0172	5.0841	4.5506
MST1R (RON)	Activity	Km app	2.5014	6.7906	4.646
CLK1	Activity	Km app	8.1172	1.2472	4.6822
GRK7	Activity	Km app	6.3421	3.321	4.8316
MET (cMet) Y1235D	Activity	Km app	7.464	2.309	4.8865
NEK2	Activity	Km app	4.6132	5.1902	4.9017
DAPK3 (ZIPK)	Activity	Km app	5.0958	4.7771	4.9364
KIT V559D V654A	Activity	Km app	1.6198	8.4284	5.0241
EGFR (ErbB1) G719S	Activity	Km app	2.7288	7.3454	5.0371
ABL1	Activity	Km app	4.2326	5.963	5.0978
PIM3	Activity	Km app	13.7618	-3.4419	5.1599
BRSK1 (SAD1)	Activity	Km app	6.2124	4.133	5.1727
TYK2	Activity	Km app	3.8503	6.5219	5.1861
SYK	Activity	Km app	5.8787	4.5294	5.2041
MAPKAPK2	Activity	Km app	6.0804	4.3501	5.2152
CLK3	Activity	Km app	5.3436	5.1394	5.2415
GSK3A (GSK3 alpha)	Activity	Km app	5.3899	5.1428	5.2664
MAPK10 (JNK3)	Activity	100	0.599	9.9875	5.2933
ACVR1B (ALK4)	Activity	Km app	7.2238	3.588	5.4059
FLT3 D835Y	Activity	Km app	4.6674	6.1699	5.4186
ABL1 Y253F	Activity	Km app	7.1215	3.8268	5.4742
FYN	Activity	Km app	5.9395	5.1522	5.5458
NTRK2 (TRKB)	Activity	Km app	4.7094	6.4319	5.5706
PDGFRA T674I	Activity	Km app	3.2567	8.2523	5.7545
JAK3	Activity	Km app	6.0261	5.5223	5.7742
ABL1 F317L	Activity	Km app	5.9073	5.7749	5.8411
STK22D (TSSK1)	Activity	Km app	6.6244	5.0588	5.8416
RET S891A	Activity	Km app	6.6102	5.3191	5.9646
ALK	Activity	Km app	6.4944	5.5111	6.0028
HIPK4	Activity	Km app	10.5051	1.7536	6.1294
MAPK7 (ERK5)	Activity	Km app	6.148	6.2224	6.1852
EPHA1	Activity	Km app	7.4293	5.0893	6.2593
ROS1	Activity	Km app	8.3745	4.1652	6.2698
HIPK1 (Myak)	Activity	Km app	5.321	7.2471	6.284
MAPKAPK5 (PRAK)	Activity	Km app	5.8452	6.8283	6.3368
KIT	Activity	Km app	6.6388	6.2227	6.4308
PRKD2 (PKD2)	Activity	Km app	6.7744	6.1434	6.4589
GRK6	Activity	Km app	7.9423	5.1087	6.5255
PRKACA (PKA)	Activity	Km app	7.256	6.1708	6.7134
PAK4	Activity	Km app	6.9851	6.4726	6.7288
EGFR (ErbB1) L861Q	Activity	Km app	7.3187	6.1457	6.7322
PRKCZ (PKC zeta)	Activity	Km app	11.8214	1.648	6.7347
RPS6KA2 (RSK3)	Activity	Km app	9.2981	4.2222	6.7602
MAPK1 (ERK2)	Activity	Km app	6.3124	7.2363	6.7744
ABL1 E255K	Activity	Km app	5.6384	8.1564	6.8974
PTK2B (FAK2)	Activity	Km app	6.9444	6.8714	6.9079
PRKCN (PKD3)	Activity	Km app	8.3734	5.4772	6.9253
PHKG1	Activity	Km app	6.3082	7.5621	6.9352
MAPK13 (p38 delta)	Activity	Km app	7.9042	6.1021	7.0032
EPHB4	Activity	Km app	8.4069	5.6418	7.0244
EGFR (ErbB1) L858R	Activity	Km app	8.7029	5.5123	7.1076
EGFR (ErbB1) T790M L858R	Activity	Km app	5.5141	8.7491	7.1316
PRKCE (PKC epsilon)	Activity	Km app	11.6607	2.819	7.2398
MET (cMet)	Activity	Km app	7.151	7.3524	7.2517
MAPK3 (ERK1)	Activity	Km app	9.3497	5.1853	7.2675
KIT V559D	Activity	Km app	6.7848	7.805	7.2949
TEK (TIE2) Y897S	Activity	Km app	6.2858	8.3869	7.3364
MET M1250T	Activity	Km app	6.9991	7.7734	7.3862
PRKCB1 (PKC beta I)	Activity	Km app	8.7173	6.1226	7.42
FGFR3 K650E	Activity	Km app	6.3574	8.8352	7.5963
PRKG2 (PKG2)	Activity	Km app	7.2706	8.0274	7.649
CSF1R (FMS)	Activity	Km app	8.3342	7.1176	7.7259
FES (FPS)	Activity	Km app	9.1541	6.3105	7.7323
NEK1	Activity	Km app	6.1143	9.4115	7.7629
IKBKE (IKK epsilon)	Activity	Km app	5.6549	9.9641	7.8095
CDK1/cyclin B	Activity	Km app	7.0052	8.7996	7.9024
MAPK11 (p38 beta)	Activity	Km app	8.749	7.2418	7.9954
MARK1 (MARK)	Activity	Km app	4.8791	11.1734	8.0263
AMPK A1/B1/G1	Activity	Km app	9.0221	7.2026	8.1124
EPHA4	Activity	Km app	10.693	5.5935	8.1432
GRK5	Activity	Km app	17.1125	-0.7767	8.1679
INSRR (IRR)	Activity	Km app	10.3013	6.0713	8.1863
TXK	Activity	Km app	11.8241	4.831	8.3276
RET Y791F	Activity	Km app	8.2657	8.4155	8.3406
CDK5/p35	Activity	Km app	9.0484	7.6594	8.3539
MARK3	Activity	Km app	5.5331	11.2294	8.3812
EPHA5	Activity	Km app	9.2399	7.6718	8.4558
PHKG2	Activity	Km app	6.7665	10.2572	8.5118
FGFR1	Activity	Km app	9.5135	7.5435	8.5285
JAK2 JH1 JH2	Activity	Km app	11.1855	6.2316	8.7085
ABL1 G250E	Activity	Km app	9.053	8.4309	8.7419
BTK	Activity	Km app	10.7872	6.7367	8.762
RET	Activity	Km app	7.4445	10.1125	8.7785
ABL2 (Arg)	Activity	Km app	9.2322	8.5801	8.9062
PASK	Activity	Km app	8.4215	9.4056	8.9136
PDGFRB (PDGFR beta)	Activity	Km app	12.5024	5.36	8.9312
AKT1 (PKB alpha)	Activity	Km app	9.152	8.917	9.0345
MUSK	Activity	Km app	15.7524	2.4396	9.096
MARK2	Activity	Km app	8.5287	9.6763	9.1025
STK22B (TSSK2)	Activity	Km app	9.7311	8.4888	9.11
SRC	Activity	Km app	13.0652	5.235	9.1501
EPHA2	Activity	Km app	6.8517	11.4794	9.1656
GSK3B (GSK3 beta)	Activity	Km app	8.7843	9.5918	9.188
EGFR (ErbB1) T790M C797S L858R	Activity	Km app	10.1242	8.2675	9.1958
PAK3	Activity	Km app	10.4924	8.1185	9.3054
IRAK4	Activity	Km app	9.0524	9.7028	9.3776
KSR2	Activity	Km app	9.9918	8.8322	9.412
CHUK (IKK alpha)	Activity	Km app	10.8365	8.1875	9.512
STK23 (MSSK1)	Activity	Km app	9.6583	9.5193	9.5888
IKBKB (IKK beta)	Activity	Km app	11.495	7.7738	9.6344
PDGFRA V561D	Activity	Km app	10.0253	9.2863	9.6558
EGFR (ErbB1) G719C	Activity	Km app	10.4009	8.9887	9.6948
FER	Activity	Km app	10.9834	8.7967	9.89
BMX	Activity	Km app	8.0173	11.7828	9.9
YES1	Activity	Km app	11.8888	8.0245	9.9566
FLT3	Activity	Km app	9.9824	10.098	10.0402
FGFR4	Activity	Km app	14.1691	6.945	10.557
CDK17/cyclin Y	Activity	Km app	9.0333	12.2026	10.618
DYRK3	Activity	Km app	11.4159	9.8594	10.6376
RET A883F	Activity	Km app	8.3404	13.124	10.7322
HCK	Activity	Km app	9.1174	12.3793	10.7484
PIM1	Activity	Km app	12.2405	9.6537	10.9471
NTRK1 (TRKA)	Activity	Km app	11.0213	11.0158	11.0186
KDR (VEGFR2)	Activity	Km app	10.9948	11.5152	11.255
TYRO3 (RSE)	Activity	Km app	11.394	11.2464	11.3202
STK25 (YSK1)	Activity	Km app	11.9385	11.0626	11.5006
CDK18/cyclin Y	Activity	Km app	11.1873	11.9731	11.5802
CDK9/cyclin T1	Activity	Km app	10.4199	12.8448	11.6323
KIT V560G	Activity	Km app	11.603	11.768	11.6855
ZAP70	Activity	Km app	10.4377	13.3153	11.8765
RET V804L	Activity	Km app	12.2554	11.5309	11.8932
MATK (HYL)	Activity	Km app	9.8707	14.0986	11.9846
MAPK12 (p38 gamma)	Activity	Km app	12.9934	11.1834	12.0884
LYN B	Activity	Km app	8.0745	16.2512	12.1628
CAMK2D (CaMKII delta)	Activity	Km app	11.7446	12.6252	12.1849
AMPK A2/B1/G1	Activity	Km app	13.2953	11.1104	12.2028
EPHA8	Activity	Km app	12.5906	11.8673	12.229
INSR	Activity	Km app	11.9689	13.1819	12.5754
EPHB3	Activity	Km app	15.0262	10.2784	12.6523
RPS6KA5 (MSK1)	Activity	Km app	12.934	12.7214	12.8277
AKT2 (PKB beta)	Activity	Km app	12.6094	13.1134	12.8614
STK4 (MST1)	Activity	Km app	15.9137	9.8609	12.8873
PIP5K1B	Activity	10	12.6313	14.0817	13.3565
CSNK1G1 (CK1 gamma 1)	Activity	Km app	14.2628	12.8676	13.5652
RPS6KA4 (MSK2)	Activity	Km app	13.8467	13.4767	13.6617
PRKCH (PKC eta)	Activity	Km app	17.8772	9.5727	13.725
RPS6KA1 (RSK1)	Activity	Km app	13.4311	14.3663	13.8987
PDK1	Activity	100	14.9023	13.0143	13.9583
MST4	Activity	Km app	17.3589	10.6412	14
PRKCQ (PKC theta)	Activity	Km app	11.4425	16.7029	14.0727
MAP2K6 (MKK6)	Activity	100	15.8244	12.4423	14.1334
CDKL5	Activity	Km app	16.199	12.3758	14.2874
AKT3 (PKB gamma)	Activity	Km app	13.6098	14.9771	14.2934
HIPK2	Activity	Km app	13.3442	15.5181	14.4312
MAPK8 (JNK1)	Activity	100	14.576	15.115	14.8455
CSNK1D (CK1 delta)	Activity	Km app	15.0083	14.8898	14.949
NEK6	Activity	Km app	14.3827	15.8117	15.0972
RPS6KA3 (RSK2)	Activity	Km app	15.2097	15.4011	15.3054
PRKCI (PKC iota)	Activity	Km app	16.4202	14.2487	15.3344
SBK1	Activity	Km app	13.3425	17.4409	15.3917
FLT4 (VEGFR3)	Activity	Km app	16.2761	15.0038	15.64
PRKCA (PKC alpha)	Activity	Km app	13.0811	18.2107	15.6459
AMPK (A2/B1/G2)	Activity	Km app	14.4467	17.411	15.9288
PLK3	Activity	Km app	17.1948	15.7281	16.4614
MERTK (cMER)	Activity	Km app	10.3298	22.7495	16.5397
EPHB1	Activity	Km app	14.9205	18.3728	16.6466
MARK4	Activity	Km app	17.9254	15.589	16.7572
EPHB2	Activity	Km app	15.4454	18.1267	16.786
AMPK (A1/B2/G2)	Activity	Km app	15.6392	18.0302	16.8347
AMPK (A2/B2/G3)	Activity	Km app	19.0449	14.8133	16.9291
PDGFRA (PDGFR alpha)	Activity	Km app	15.6527	18.6645	17.1586
AURKC (Aurora C)	Activity	Km app	15.8191	18.8872	17.3532
MINK1	Activity	Km app	17.8313	16.9336	17.3824
NTRK3 (TRKC)	Activity	Km app	17.0064	17.8582	17.4323
PRKCB2 (PKC beta II)	Activity	Km app	17.001	18.4491	17.7251
SGK2	Activity	Km app	18.8412	16.9386	17.8899
MAPK14 (p38 alpha)	Activity	100	22.0481	13.9912	18.0196
GRK4	Activity	Km app	21.2758	15.0197	18.1478
AMPK (A2/B1/G3)	Activity	Km app	16.9571	19.4067	18.1819
CAMK2B (CaMKII beta)	Activity	Km app	18.7962	19.828	19.3121
DAPK1	Activity	Km app	15.3725	24.5485	19.9605
TAOK2 (TAO1)	Activity	Km app	19.1325	21.3836	20.258
FGR	Activity	Km app	20.4272	20.1354	20.2813
PLK2	Activity	Km app	20.023	22.368	21.1955
TEK (Tie2)	Activity	Km app	22.9167	19.9418	21.4292
CSNK1G2 (CK1 gamma 2)	Activity	Km app	21.9584	21.2192	21.5888
NEK4	Activity	Km app	23.7293	20.7287	22.229
RPS6KA6 (RSK4)	Activity	Km app	24.7354	20.565	22.6502
PRKCD (PKC delta)	Activity	Km app	23.5431	23.7086	23.6258
AMPK (A1/B2/G3)	Activity	Km app	26.2685	21.4623	23.8654
SRMS (Srm)	Activity	Km app	24.6703	23.9095	24.2899
LCK	Activity	Km app	24.049	26.1538	25.1014
PI4KA (PI4K alpha)	Activity	10	24.1679	28.9009	26.5344
PIP5K1A	Activity	10	26.2825	27.6384	26.9604
STK24 (MST3)	Activity	Km app	29.1191	24.9791	27.0491
CSNK1G3 (CK1 gamma 3)	Activity	Km app	26.874	28.3596	27.6168
CSNK1A1 (CK1 alpha 1)	Activity	Km app	29.8307	26.9055	28.3681
MAP4K4 (HGK)	Activity	Km app	25.797	32.0173	28.9072
MAP4K5 (KHS1)	Activity	Km app	26.3737	33.5324	29.953
PIP5K1C	Activity	10	27.821	34.4619	31.1414
CSNK1E (CK1 epsilon)	Activity	Km app	32.5347	34.0829	33.3088
IRAK1	Activity	Km app	31.3513	35.6905	33.5209
PIK3C2A (PI3K-C2 alpha)	Activity	Km app	37.1592	35.4557	36.3074
AXL	Activity	Km app	35.58	38.9451	37.2626
CSNK1A1L	Activity	Km app	36.1244	39.1864	37.6554
MELK	Activity	Km app	37.9377	41.8082	39.873
AURKA (Aurora A)	Activity	Km app	43.2623	46.4404	44.8513
PRKX	Activity	Km app	49.1126	41.504	45.3083
GSG2 (Haspin)	Activity	Km app	52.295	52.0902	52.1926
CSNK1E (CK1 epsilon) R178C	Activity	Km app	53.5485	53.8925	53.7205
AURKB (Aurora B)	Activity	Km app	55.7785	52.0599	53.9192
SGK (SGK1)	Activity	Km app	68.199	71.0818	69.6404
MAP3K19 (YSK4)	Activity	Km app	82.3734	80.7604	81.5669
PI4KB (PI4K beta)	Activity	Km app	85.9387	83.3457	84.6422
PIK3C2B (PI3K-C2 beta)	Activity	10	89.1624	88.3917	88.777
PIK3CB/PIK3R1 (p110 beta/p85 alpha)	Activity	Km app	90.1106	90.1316	90.1211
PIK3CB/PIK3R2 (p110 beta/p85 beta)	Activity	Km app	90.9927	89.7005	90.3466
MAP2K2 (MEK2)	Activity	100	92.4629	96.0902	94.2766
MAP2K1 (MEK1)	Activity	100	94.902	99.3949	97.1484
MAP3K8 (COT)	Activity	100	97.9381	98.1488	98.0435
BRAF	Activity	100	96.6126	99.7262	98.1694
PIK3CG (p110 gamma)	Activity	Km app	98.3341	98.0825	98.2083
PIK3CA E542K/PIK3R1 (p110 alpha E542K/p85 alpha)	Activity	10	97.987	98.7322	98.3596
PIK3C2G (PI3K-C2 gamma)	Activity	Km app	98.6336	98.5666	98.6001
PIK3C3 (hVPS34)	Activity	Km app	99.0045	98.6848	98.8446
FRAP1 (mTOR)	Activity	Km app	99.6055	98.8748	99.2402
PIK3CA/PIK3R3 (p110 alpha/p55 gamma)	Activity	Km app	99.1118	100	99.5559
PIK3CD/PIK3R1 (p110 delta/p85 alpha)	Activity	Km app	99.4813	99.8864	99.6839
PIK3CA E545K/PIK3R1 (p110 alpha E545K/p85 alpha)	Activity	Km app	100	99.6345	99.8172
PIK3CA/PIK3R1 (p110 alpha/p85 alpha)	Activity	Km app	100	100	100
DNA-PK	Activity	Km app	102.54	100.683	101.612
RAF1 (cRAF) Y340D Y341D	Activity	100	104.201	99.9019	102.052
BRAF V599E	Activity	100	101.198	103.4	102.299

## Sheet: Fig. 1e
Figure 1e
LP-182 (µM)	Growth (%)													Relative Caspase activation
40	13.5	14.69	13.53	12.78	0	0	0	0	22.7255	29.145	27.7897	24.9557		2.05447	1.79257	2.07245	2.11489	2.19303	2.20627
20	33.48	26.13	25.92	25.14	0	0	0	0	25.7197	38.226	25.5964	32.3363		1.93438	1.9571	1.91441	1.97483	2.00429	1.97682
10	67.22	65.18	66.4	66.22	0	7.39884	24.9711	24.9711	44.7503	40.3515	41.5713	43.4811		1.41133	1.33393	1.45327	1.37238	1.41008	1.47724
5	88.52	90.41	85.13	85.23	51.3295	50.867	75.3757	50.867	52.71	52.137	67.274	67.1508		1.094	1.10499	1.12321	1.12421	1.10773	1.08077
2.5	97.94	104.1	95.25	96.35	27.7457	69.8266	119.769	31.4451	83.1195	76.546	92.2867	84.7644		1.00961	1.00637	1.02684	1.07328	1.09425	1.06329
1.25	92.92	99.39	96.91	102.2	48.0925	73.0636	45.7803	33.2948	97.5357	105.816	105.076	104.103		1.05805	1.00836	1.05655	1.04307	1.05031	1.03757
0.625	94.49	111.9	115.3	97.84	53.1792	80	77.2254	41.1561	108.317	102.748	105.532	109.611
0	97.21	105.2	101.8	95.85	80.9249	113.757	101.272	104.046	97.5418	103.61	106.863	91.9848		0.923976	0.967668	1.02559	1.01061	1.0156	1.05655

## Sheet: Fig. 2b
Figure 2b
i.v.	Concentration (ng/mL)
Time (h)	LP-182			LP-527			PD0316684
0.083	34800	33800	38900	12.1	11	11.8	487	318	407
0.167	11100	8270	5220	15.5	14.8	14.5	771	566	876
0.25	4060	4600	4380	16.6	15	13.4	464	467	530
0.5	1180	807	646	7.17	7.97	7.89	522	253	240
1	524	451	857	6.53	5.65	6.42	95.3	91.8	154
2	275	275	179	2.97	2.53	1.08	58.1	40.2	38.7
4	83.2	141	75.9				18.6	23.5	20
7	29.2	51.4	34.3				5.74	6.65	5.65
16	30.6	29.3	5.58					3.59
24	9.67	7.68	8.28
p.o.	Concentration (ng/mL)
Time (h)	LP-182			LP-527			PD0316684
0.167	731	1660	900	7.25	15.1	1.83	175	249	148
0.25	548	2080	856	14.1	8.22	9.71	201	176	166
0.5	2530	2150	2630	9.62	13.1	15	399	366	411
1	1240	1580	1950	29.3	56.7	12.7	500	450	477
2	424	145	74.1	12.6	14.5	5.44	169	83.2	47.4
4	146	522	339	23.5	11.5	14	76.7	68.6	92.8
7	331	97.6	1560	27.3	11.6	31.5	75.9	27.9	194
16	79.2	205	265	19	12.8	13.1	68.3	65.2	53.3
24	401	114	295	24.5	9.81	21.4	78.6	42.5	46.1

## Sheet: Fig. 2c
Figure 2c
PI3K gamma	Kinase Activity (%)																					BRAF	Kinase Activity (%)
Concentration (nM)	LP-527										LP-182											Concentration (nM)	PD0316684				LP-182
10000	3	0	8	0	0	0					4	0	0	0	2	0	0	0	0	0		10000					-2	-5	2	1	7	-1
3330	0	0	3	0	0	0					0	0	0	0	1	0	0	0	0	0		3330					-5	-5	1	1	1	4
1110	0	8	0	0	1	0					1	1	1	4	1	0	2	3	2	3		1110	2	-3			-5	-3	2	2	4	5
370	2	4	1	3	3	3					6	5	7	7	6	6	8	6	6	6		370	-1	-3			4	-2	14	15	9	14
123	5	6	4	11	10	10	9	8	3	3	20	21	25	21	21	22	19	16	16	13		123	1	-3			14	12	41	34	34	38
41.2	18	11	10	9	25	24	17	23	14	7	50	48	43	50	55	47	37	30	31	32		41.2					49	38	54	59	53	53
13.7	34	22	24	28	51	49	35	38	25	27	77	75	87	78	78	76	69	73	62	76		13.7					73	79	85	75	73	75
4.57	52	49	45	47	76	79	62	70	55	53	89	94	94	106	98	93	87	82	77	92		4.57					90	94	95	98	89	93
1.52	67	73	64	69	94	93	69	92	65	68	108	97	115	123	99	105	90	88	93	99		1.52					101	98	95	95	90	94
0.495	94	75	83	72	100	97	99	105	96	94		106	101	126		100	96	89	105	98		0.495					100	102	90	96	94	93
0.169							108	112	96	105												41.1	6	0
0.0562							91	124	102	103												13.7	12	24
0.0187							118	115	109	98												4.57	61	56
0.00609							110	100	104	102												1.52	73	78
																						0.508	89	89
																						0.169	95	91
																						0.055	91	97
mTOR	Kinase Activity (%)																					MEK1	Kinase Activity (%)
Concentration (nM)	LP-527										LP-182											Concentration (nM)	PD0316684				LP-182
10000	6	3	0	-1	1	-2					2	-1	1	-1	-1	-1						10000					0	-2	8	-2	9	4	2	-1	3	3
3330	3	2	1	-3	-2	-4					0	0	0	0	-1	-2						3330					-1	1	1	2	3	4	3	0	3	2
1110	5	3	2	-4	-2	-1					4	3	3	5	1	2						1110	2	1			0	3	3	3	8	9	5	8	12	9
370	6	2	0	0	0	2					13	11	10	11	9	9						370	-4	-3			6	11	20	17	15	15	29	30	19	28
123	7	7	3	2	5	0					29	29	30	32	30	31						123	1	2			26	22	46	43	43	50	53	57	54	49
41.2	15	14	8	12	0	10					52	63	57	57	47	47						41.2					47	49	65	65	69	72	79	86	76	73
13.7	29	29	27	26	28	27					80	80	82	77	76	74						13.7					64	60	88	78	87	83	91	95	88	92
4.57	63	61	56	52	57	58					91	92	94	80	87	88						4.57					92	77	89	86	95	91	84	95	81	90
1.52	78	80	77	74	83	76					97	97	99	100	94	94						1.52					89	91	94	95	94	95	102	99	102	99
0.495	96	96	89	90	90	92					95	99	98	101	94	96						0.495					91	89	90	94	100	98	100	90	98	87
																						41.1	5	7
																						13.7	21	20
																						4.57	49	53
																						1.52	77	68
																						0.508	83	83
																						0.169	88	85
																						0.055	88	91

## Sheet: Fig. 2d
Figure 2d
	Growth (%)
Concentration (µM)	PD0316684							LP-527							PD0316684 + LP-527							LP-182
20	15.211	15.14	-3.17999	-3.36106	-4.51305	-3.5163		6.44293	9.66144	-8.83834	-10.5585	-11.075	-10.5212		7.87469	7.48421	-8.34041	-12.007	-10.2167	-11.2134		9.40112	10.1939	-5.3528	-4.76433	-6.56192	-6.3681
10	49.6443	48.6858	23.1653	17.5522	22.5652	22.2053		15.3648	16.0393	-3.54213	-5.53387	-4.23617	0.442999		11.7085	11.318	-6.34867	-5.85073	-4.76223	-0.49837		36.3088	32.9601	4.92276	9.81158	11.1857	14.9235
5	71.6887	74.5167	60.9631	39.5066	70.9074	51.4432		45.9761	39.8941	12.7992	7.41244	15.3388	14.5913		27.4815	30.5344	4.01743	8.22724	7.78016	9.49678		62.3526	81.1549	36.3832	64.6297	50.1973	67.3911
2.5	88.7397	82.776	61.7326	57.4775	69.0524	62.6012		64.7902	60.5541	41.2267	44.6217	44.7705	43.1093		45.3135	48.1889	26.8319	23.4369	26.7184	28.3242		77.0252	83.2729	84.8187	83.6417	83.8928	87.9906
1.25	91.331	80.6461	81.2878	82.4648	71.2397	71.8211		73.3689	68.4228	75.72	64.7202	69.0524	61.826		58.507	58.3887	35.7947	35.9758	35.4122	38.4301		82.2672	86.385	90.6128	101.296	93.2512	103.8
0.625	88.0297	91.2009	71.3744	84.6376	79.2414	81.5948		77.6879	82.066	81.0162	91.3823	77.1925	82.0932		66.5296	66.0918	49.9179	46.1608	51.8308	51.3325		75.7591	84.1959	99.0777	114.242	99.4809	107.316
0.3125	97.1172	98.6318	60.2388	84.8639	78.1339	80.2658		87.935	90.4791	89.6622	88.0779	85.9694	85.0557		79.8651	82.3736	59.6956	64.5391	63.5149	61.2169		82.5275	93.6976	99.8925	94.4152	100.311	101.419
0.15625	100.075	88.7042	52.4529	86.403	62.7397	78.9368		80.6697	85.462	60.7367	65.6255	73.87	70.9074		76.5756	84.8467	60.4651	63.4527	65.5084	62.9889		82.3145	74.8007	92.2424	95.23	94.2756	91.23
0.078125	101.495	98.0639	103.106	103.604	92.0053	98.1242		89.3668	84.7402	102.201	95.8185	100.256	94.6633		82.8115	88.3137	79.7488	84.7734	82.6192	80.0443		74.777	84.2787	102.111	98.5798	100.865	102.139
0.0390625	95.6027	82.3855	49.4653	99.6209	66.699	96.6844		87.1186	84.2432	97.7197	103.197	95.0232	96.0199		81.1785	77.2027	88.0326	82.4648	90.787	81.9824		78.3624	78.8002	94.1889	85.4524	96.7398	90.1225
0	103.034	96.9398	101.567	107.678	99.3701	108.645		99.2945	96.8096	93.3741	106.954	96.2968	101.059		101.779	101.33	119.176	79.2056	107.787	85.6648		95.65	105.163	95.6827	96.3617	96.2414	104.935

## Sheet: Fig. 3d
Figure 3d
	Lymphatic fluid
	Concentration (ng/mL or ng/g)
Time (h)	LP-182
0	0	0	0	0	0	0	0
1	1075.78	810.78	1128.99	810.9	526.14	195.59	1185.4
2	15938.1	4987.49	11915.5	8277.36	1691.13	3232.84	9168
3	11950.5	2555.63	6787.62	11961.6	3014.24	1175.13	13326
4	4407.66	5844.35	3822.74	8176.6	1916.83	592.35	6976.86
5	4529.02	3482.33	3674.05	7088.41	2106.37	169.31	7019.83
6	2432.36	2631.07	1756.69	8133.27	2059.99	330.98	2839

## Sheet: Fig. 4c
Figure 4c
	Spleen volume to body weight ratio (mm3/g)
Treatment Length (d)	LP-182					Vehicle
-7	15.1103	6.52962	9.70818	8.38562	11.4368	15.7265	16.2456		13.2556	11.4749
0	31.0875	17.4312	19.0791	34.919	29.5281	19.2525	38.8338		26.5482	29.656
7	26.2397	11.9227	23.2289	24.8013	24.121	31.6454	34.1818		38.2052	37.0812
14	25.0148	4.76539	27.3514	25.4021	32.6974	42.3198	42.0937		37.7955	39.0851
21	28.0008	4.20331	24.753	31.0963	27.5586	35.7995	40.3799

## Sheet: Fig. 5h
Figure 5h

## Sheet: Fig. 6c
Figure 6c
i.v.	Concentration (ng/mL)
Time (h)	LP-616						AZD2014CA						PD0316684
0.083	15900	16100	16000				32.2	39.8	44.4				124	161.2	206
0.167	7350	6210	6840				43.4	31	59.4				89.6	154	128.8
0.25	4950	5890	5320				37.2	55.6	52				63.6	92	113.4
0.5	2080	2580	2230				15.9	6.86	14.58				64.2	71.2	31.4
1	780	920	715				4.92	8.52	6.88				39.4	22.4	37
2	595	414.5	505				2.64		2.58				18.72	14.06
4	161.5	165.5	189
7	69.2	61.4	83.6
16	11.18	17.28	6.56
24	3.76	2.08
p.o.	Concentration (ng/mL)
Time (h)	LP-616						AZD2014CA						PD0316684
0.167	306	512	1540	506	1850	758	8.74	7.38	3.76	5.28	3.68	5.16	127.4	86.2	56	105.4	73.8	67.4
0.25	215	4030	800				7.32	35.8	17.94				127.6	199.4	137.4
0.5	5450	10400	5460				258	156.4	57.8				644	528	380
1	4910	6100		5050	10000	8000	196.8	78.4	185.6	101.6	77.8		374	220	103.4	684	292	516
2	5450	3745	3255				944	638	98.2				780	642	230
4	5300	5750	1315				1050	748	240				746	724	310
7	362	380	350				183.4	135.8	91.8				260	290	210
16	64.6	584	262				7.96	22.6	35				124.8	212	280
24		197	172.4					14.64	5.52				46.4	67.6	29.2

## Sheet: Fig. 6d
Figure 6d
i.v.	Concentration (ng/mL)
Time (h)	LP-65			AZD8055			PD0316684
0.083	6.22	14.88	7.74	3390	3940	3800	187	177	204
0.167	2.66		4.92	3300	3780	3810	234	230	228
0.25	2.8	3.02	3.26	2880	3660	3050	179	276	236
0.5		2.56	2.3	2510	2090	2430	241	269	229
1				1710	1820	1680	112	178	160
2				744	512	555	62.8	90.4	91.3
4				121	38	98.6	39.4	34.8	60.9
7				51.8	18.1	22.6	35.3	32	43.9
16				1.3	15.6	7.61	2.64	12.8	8.98
24						1		3.46	2.96
p.o.	Concentration (ng/mL)
Time (h)	LP-65			AZD8055			PD0316684
0.167					626	704	87.4	48.2	42.1
0.25				1630	1380	1760	131	118	195
0.5				3700	4080	4090	254	268	246
1				3440	1910	2060	220	156	136
2				4880	3190	6300	265	137	426
4				3210	3360	7890	118	136	334
7				3930	4450	3970	201	200	138
16				4430	3960	4520	572	415	223
24				393	789	533	84.1	72.7	31.9

[truncated: 10 more sheets: Supp. Fig. 6a, Supp. Fig. 6c, Supp. Fig. 6d, Supp. Fig. 7, Supp. Fig. 8a, Supp. Fig. 8b, Supp. Fig. 8c, Supp. Fig. 11a, Supp. Fig. 12a, Supp. Fig. 12b]
